# Supplementary material for: Exploring the Synergy between PARP and CHK1 Inhibition in Matched BRCA2 Mutant and Corrected Cells
Source: Cancers (Basel). 2020 Apr 4;12(4):878. doi: 10.3390/cancers12040878 (PMC7226483; doi:10.3390/cancers12040878)
Supplement: Supplementary file 1 [file cancers-12-00878-s001.zip]

Archive with 9 entries (6 files):
- Cancer supplementary/
- Cancer supplementary/.DS_Store
- __MACOSX/
- __MACOSX/Cancer supplementary/
- __MACOSX/Cancer supplementary/._.DS_Store
- Cancer supplementary/Figure S2.tiff
- __MACOSX/Cancer supplementary/._Figure S2.tiff
- Cancer supplementary/Figure S1.tiff
- __MACOSX/Cancer supplementary/._Figure S1.tiff
